# Supplementary material for: Checkpoint phosphorylation sites on budding yeast Rif1 protect nascent DNA from degradation by Sgs1-Dna2
Source: PLoS Genet. 2023 Nov 13;19(11):e1011044. doi: 10.1371/journal.pgen.1011044 (PMC10681312; doi:10.1371/journal.pgen.1011044)
Supplement: S1 Table — (XLSX) [file pgen.1011044.s010.xlsx]

## Sheet: Sheet1
S1 Table. yeast strains used in this study
Name	Genotype	Background	Source/Reference
YK402	MATa bar1∆::hisG ade2-1 can1-100 his3-11,15 leu2-3,112 trp1-1 ura3-1	W303 RAD5+	[1]
YSM20	YK402 Rif1-13Myc::HIS3MX6	W303 RAD5+	[2]
VGY85	YK402 trp1-1∆::BrdU-InC-KanMX4	W303 RAD5+	[3]
CMY6	VGY85 rif1∆::HIS3	W303 RAD5+	[4]
CMY42	VGY85 rif1-pp1bs	W303 RAD5+	This study
CMY46	VGY85 exo1∆::TRP1	W303 RAD5+	This study
CMY47	CMY6 exo1∆::TRP1	W303 RAD5+	This study
CMY52	VGY85 sgs1∆::URA3	W303 RAD5+	This study
CMY53	CMY6 sgs1∆::URA3	W303 RAD5+	This study
CMY54	VGY85 ura3-1::GALpr-OsTIR1 codon plus-URA3	W303 RAD5+	This study
CMY56	CMY6 ura3-1::GALpr-OsTIR1 codon plus-URA3	W303 RAD5+	This study
CMY58	CMY54 DNA2-AID::natmx	W303 RAD5+	This study
CMY59	CMY56 DNA2-AID::natmx	W303 RAD5+	This study
CMY71	VGY85 rif1∆scd::URA3	W303 RAD5+	This study
CMY128	VGY85 dna2-1	W303 RAD5+	This study
CMY130	CMY71 rif1-7A	W303 RAD5+	This study
CMY132	CMY71 rif1-7E	W303 RAD5+	This study
CMY134	CMY128 rif1∆::HIS3	W303 RAD5+	This study
CMY135	CMY130 rif1-7A-13Myc::HIS3MX6	W303 RAD5+	This study
CMY136	CMY130 rif1-7A-13Myc::HIS3MX6	W303 RAD5+	This study
CMY137	CMY132 rif1-7E-13Myc::HIS3MX6	W303 RAD5+	This study
CMY138	CMY132 rif1-7E-13Myc::HIS3MX6	W303 RAD5+	This study
VGY333	YSM20 rif1-7A-13Myc::HIS3MX6	W303 RAD5+	This study
VGY335	YSM20 rif1-7E-13Myc::HIS3MX6	W303 RAD5+	This study
YLY007	YK402 Rif1-9V5::KanMX4	W303 RAD5+	This study
VGY384	YLY007 rif1-7A-9V5::KanMX4	W303 RAD5+	This study
VGY386	YLY007 rif1-7E-9V5::KanMX4	W303 RAD5+	This study
VGY318	YK402 rif1-HOOK (K437E K563E K570E) 13Myc::HIS3MX6 trp1-1∆::BrdU-InC-KanMX4	W303 RAD5+	This study
VGY313	VGY85 tel1∆::TRP1	W303 RAD5+	This study
VGY310	CMY42 rif1-pp1bs-13Myc::HIS3MX6	W303 RAD5+	This study
VGY311	CMY42 rif1-pp1bs-13Myc::HIS3MX6	W303 RAD5+	This study
VGY320	VGY85 Rif1-13Myc::HIS3MX6	W303 RAD5+	This study
VGY321	VGY85 Rif1-13Myc::HIS3MX6	W303 RAD5+	This study
CMY140	VGY85 sml1∆::LEU2	W303 RAD5+	This study
CMY152	CMY140 mec1∆::URA3	W303 RAD5+	This study
CMY130	CMY71 rif1-7A	W303 RAD5+	This study
CMY131	CMY71 rif1-7A	W303 RAD5+	This study
CMY132	CMY71 rif1-7E	W303 RAD5+	This study
CMY133	CMY71 rif1-7E	W303 RAD5+	This study
Reference
1	Hiraga S, Alvino GM, Chang F, Lian HY, Sridhar A, Kubota T, et al. Rif1 controls DNA replication by directing Protein Phosphatase 1 to reverse Cdc7-mediated phosphorylation of the MCM complex. Genes Dev. 2014;28(4):372-83
2	Sridhar A, Kedziora S, Donaldson AD. At short telomeres Tel1 directs early replication and phosphorylates Rif1. PLoS Genet. 2014;10(10):e1004691
3	Gali VK, Dickerson D, Katou Y, Fujiki K, Shirahige K, Owen-Hughes T, et al. Identification of Elg1 interaction partners and effects on post-replication chromatin re-formation. PLoS Genet. 2018;14(11):e1007783.
4	Hiraga SI, Monerawela C, Katou Y, Shaw S, Clark KR, Shirahige K, et al. Budding yeast Rif1 binds to replication origins and protects DNA at blocked replication forks. EMBO Rep. 2018;19(9).
