# Supplementary material for: Checkpoint phosphorylation sites on budding yeast Rif1 protect nascent DNA from degradation by Sgs1-Dna2
Source: PLoS Genet. 2023 Nov 13;19(11):e1011044. doi: 10.1371/journal.pgen.1011044 (PMC10681312; doi:10.1371/journal.pgen.1011044)
Supplement: S2 Table — (XLSX) [file pgen.1011044.s011.xlsx]

## Sheet: Sheet1
S2 Table. Plasmids used in this study
Plasmid Name	Description	Source/reference
pSH192	Yeast shuttle vector containing URA3 marker and rif1-pp1bs ORF	[1]
pML107	CRISPR-Cas9 plasmid containing LEU2 marker	[2]
CMP1	pML107 containing DNA2 guide RNA towards PAM site at nucleotide 1494 to introduce dna2-1 P504S mutation	This study
pMK198	Plasmid containing OsTIR1 E3 Ubiquitin ligase under the control of a GAL promoter	Gift from Masato Kanemaki
TK12	IAA17 sequence cloned into pU6H3-3xFLAG-natmx BamHI site	Gift from Takashi Kubota
VGP9	Plasmid containing BrdU-Inc-KanMX cassette and homology regions for trp1-1 locus.	[3]
VGP19	Guide RNA plasmid for Rif1-HOOK domain mutant	This study
pBH245	Plasmid containing 9V5-KanMX4 cassette	Gift from Bin Hu
Reference
1	Hiraga S, Alvino GM, Chang F, Lian HY, Sridhar A, Kubota T, et al. Rif1 controls DNA replication by directing Protein Phosphatase 1 to reverse Cdc7-mediated phosphorylation of the MCM complex. Genes Dev. 2014;28(4):372-83
2	Laughery MF, Hunter T, Brown A, Hoopes J, Ostbye T, Shumaker T, et al. New vectors for simple and streamlined CRISPR-Cas9 genome editing in Saccharomyces cerevisiae. Yeast. 2015;32(12):711-20.
3	Gali VK, Dickerson D, Katou Y, Fujiki K, Shirahige K, Owen-Hughes T, et al. Identification of Elg1 interaction partners and effects on post-replication chromatin re-formation. PLoS Genet. 2018;14(11):e1007783.
