# Supplementary material for: Checkpoint phosphorylation sites on budding yeast Rif1 protect nascent DNA from degradation by Sgs1-Dna2
Source: PLoS Genet. 2023 Nov 13;19(11):e1011044. doi: 10.1371/journal.pgen.1011044 (PMC10681312; doi:10.1371/journal.pgen.1011044)
Supplement: S3 Table — (XLSX) [file pgen.1011044.s012.xlsx]

## Sheet: Sheet1
S3 Table. Primers used in this study
Name	Sequence (5’ to 3’)
CM95	GATCCATCAGGGTTTAGCACCAACGTTTTAGAGCTAG
CM96	CTAGCTCTAAAACGTTGGTGCTAAACCCTGATG
CM97*	TTTCTGACGACAAAAACCCTAAAACTCAACTGGCTAACGACAACCTGTTGGTGCTAAACtCTGATGTATTATTTTCGGCAACATCAGTCGGAAGTTCAGTAGGTTGTTTAAGACGTTCAA	* lowercase confers to single SNP to create P504S dna2-1 mutation
AS85	AGAAGCAGATGGCGAACCT
AS86	CGGATTTGAAAGAAAAACTGG
VG229	CTTTTGTTTCCTTCCTGATTTTTCTGTGATATTTTCGTGCATATGCAGTAGGTAATAATTCTCCAAACTTCGATGGACATCAGGCGAGTCTCGGGGTGATTATTGATA
VG230	CAAAATTAATGATTGAGACGGTAACTTCTTGGTTACCAGGTGAGGTACTACCTAGGATTATTATCGGAGATGAAATTTACTCCATGGAAATTCTCATAACTTCAATAG
YL001	GAATTATTAGATTTTATGATGAGGCTCGAATATTACTCAAACAGGGAT AATGATATGAATGGCTCCGGTTCTGCTGCTAGAG
YL002	CGAGAGATTTTATTATTGTAATTAATTTATTGCCATTTTGATCTATTC TACATACTAACAAGAGGCCAGAAGACTAAGAGGTG
