# Supplementary material for: Checkpoint phosphorylation sites on budding yeast Rif1 protect nascent DNA from degradation by Sgs1-Dna2
Source: PLoS Genet. 2023 Nov 13;19(11):e1011044. doi: 10.1371/journal.pgen.1011044 (PMC10681312; doi:10.1371/journal.pgen.1011044)
Supplement: S4 Table — (XLSX) [file pgen.1011044.s013.xlsx]

## Sheet: Sheet1
S4 Table. List of Origins used for ChIP-Seq data analysis
All Origins
Chromosome	Region start	Region end	ARS
chrI	650	1791	ARS102
chrI	6136	7135	ARS102.5			Early Origins
chrI	7997	8547	ARS103			Late Origins
chrI	30945	31183	ARS104
chrI	40715	43300	ARS105
chrI	70256	70489	ARS106
chrI	124348	124597	ARS107
chrI	136898	137898	ARS107.5
chrI	146702	147689	ARS108
chrI	159906	160127	ARS109
chrI	176156	176404	ARS110
chrI	214888	215644	ARS111
chrI	222880	224046	ARS112
chrI	226109	227009	ARS113
chrII	39	686	ARS200
chrII	6123	7127	ARS201
chrII	28941	29160	ARS201.5
chrII	38631	39076	ARS201.7
chrII	63192	63427	ARS202
chrII	93412	93812	ARS203
chrII	142906	144054	ARS206
chrII	170087	170336	ARS207
chrII	177567	177915	ARS207.1
chrII	198231	198472	ARS207.5
chrII	209226	210102	ARS207.8
chrII	237683	237918	ARS208
chrII	254933	255179	ARS209
chrII	283056	283954	ARS210.5
chrII	326139	326375	ARS211
chrII	378475	379235	ARS212
chrII	389288	390412	ARS213
chrII	407875	408108	ARS214
chrII	417783	418079	ARS215
chrII	440903	441741	ARS215.5
chrII	486706	486954	ARS216
chrII	516850	517850	ARS217
chrII	539182	539744	ARS218
chrII	591469	591758	ARS219
chrII	611314	613245	ARS219.5
chrII	622670	622939	ARS220
chrII	631979	632291	ARS221
chrII	675992	676712	ARS221.5
chrII	704295	704566	ARS222
chrII	707203	708307	ARS222.5
chrII	720646	721083	ARS223
chrII	741557	741847	ARS224
chrII	757436	757667	ARS225
chrII	773964	774394	ARS227
chrII	792163	792388	ARS228
chrII	796307	797210	ARS228.5
chrII	801978	802665	ARS229
chrIII	837	1551	ARS300
chrIII	11145	11401	ARS301
chrIII	11303	14854	ARS302
chrIII	14574	14849	ARS302
chrIII	14870	15213	ARS303
chrIII	15213	16274	ARS320
chrIII	30199	30657	ARS304
chrIII	39158	39706	ARS305
chrIII	74457	74677	ARS306
chrIII	108779	109295	ARS307
chrIII	114320	114939	ARS308
chrIII	131984	132328	ARS309
chrIII	166502	167348	ARS310
chrIII	194264	194513	ARS313
chrIII	197377	197609	ARS314
chrIII	203884	207542	ARS314.5
chrIII	224815	225061	ARS315
chrIII	272851	273095	ARS316
chrIII	292531	292833	ARS317
chrIII	294403	295034	ARS318
chrIII	315353	316239	ARS319
chrIV	137	1392	ARS400
chrIV	15492	15739	ARS403
chrIV	21265	22262	ARS402.5
chrIV	46180	46236	ARS404
chrIV	85944	86176	ARS405
chrIV	100379	101354	ARS405.5
chrIV	123616	123901	ARS406
chrIV	137444	137807	ARS407
chrIV	157743	158234	ARS408
chrIV	212419	212668	ARS409
chrIV	232140	232618	ARS409.3
chrIV	235936	236185	ARS409.5
chrIV	253790	254039	ARS410
chrIV	316720	317112	ARS412
chrIV	329565	329814	ARS413
chrIV	350836	351805	ARS413.5
chrIV	408074	408316	ARS414
chrIV	435060	435392	ARS415
chrIV	462434	462704	ARS416
chrIV	483851	484096	ARS417
chrIV	505342	505584	ARS417.5
chrIV	555229	555466	ARS418
chrIV	567495	567742	ARS419
chrIV	629079	629676	ARS420
chrIV	639866	640115	ARS421
chrIV	702886	703132	ARS422
chrIV	748391	748637	ARS422.5
chrIV	753166	753398	ARS423
chrIV	806051	806277	ARS425
chrIV	844605	845601	ARS426.5
chrIV	903833	904664	ARS427.5
chrIV	913789	914038	ARS428
chrIV	921691	921939	ARS429
chrIV	942992	943984	ARS429.5
chrIV	1016633	1016931	ARS430
chrIV	1033078	1034191	ARS430.5
chrIV	1057837	1058085	ARS431
chrIV	1109963	1110204	ARS431.5
chrIV	1130682	1131165	ARS431.7
chrIV	1159261	1159510	ARS432
chrIV	1166009	1166232	ARS432.5
chrIV	1240881	1241110	ARS433
chrIV	1276224	1276452	ARS434
chrIV	1302591	1302831	ARS435
chrIV	1353506	1353679	ARS437
chrIV	1385163	1385642	ARS439.5
chrIV	1404289	1404524	ARS440
chrIV	1447310	1448940	ARS441
chrIV	1461861	1462173	ARS442
chrIV	1486917	1487161	ARS446
chrIV	1502636	1503234	ARS447
chrIX	33335	33803	ARS905
chrIX	73803	74220	ARS907
chrIX	80058	80557	ARS908
chrIX	105821	106048	ARS909
chrIX	136097	136338	ARS911
chrIX	162939	163305	ARS911.5
chrIX	175037	175358	ARS912
chrIX	214678	214829	ARS913
chrIX	245697	245935	ARS913.5
chrIX	247582	247803	ARS914
chrIX	310585	311072	ARS916
chrIX	341856	342099	ARS919
chrIX	357159	357396	ARS920
chrIX	411820	412056	ARS922
chrIX	432500	432998	ARS922.5
chrV	4097	4185	ARS502
chrV	6464	7230	ARS503
chrV	8786	10019	ARS504
chrV	11713	12194	ARS504.2
chrV	59282	59516	ARS507
chrV	93977	94218	ARS508
chrV	145540	145783	ARS510
chrV	173637	173875	ARS511
chrV	192494	192927	ARS511.5
chrV	212382	212631	ARS512
chrV	276129	276528	ARS513.5
chrV	278075	278357	ARS513.7
chrV	287506	287752	ARS514
chrV	301567	302063	ARS514.5
chrV	353508	353755	ARS516
chrV	406751	406953	ARS517
chrV	438933	439182	ARS518
chrV	442416	442735	ARS519
chrV	498422	499348	ARS520
chrV	520772	521030	ARS521
chrV	549565	549814	ARS522
chrV	569025	570090	ARS523
chrVI	5435	6155	ARS600.1
chrVI	12174	13028	ARS600.2
chrVI	18682	19864	ARS600.3
chrVI	19669	20826	ARS600.4
chrVI	32472	32995	ARS601
chrVI	32666	33247	ARS602
chrVI	68692	68871	ARS603
chrVI	104462	104701	ARS603.1
chrVI	118636	118957	ARS603.5
chrVI	127750	128071	ARS604
chrVI	135984	136085	ARS605
chrVI	167613	168048	ARS606
chrVI	199394	199505	ARS607
chrVI	216356	216704	ARS608
chrVI	253329	253813	ARS608.5
chrVI	256276	256431	ARS609
chrVI	269417	270035	ARS610
chrVII	17629	18112	ARS700.5
chrVII	64280	64529	ARS702
chrVII	112078	112317	ARS704
chrVII	117469	117953	ARS706
chrVII	163176	163443	ARS707
chrVII	187237	187647	ARS709
chrVII	203913	204155	ARS710
chrVII	231906	231981	ARS711
chrVII	240969	241438	ARS712
chrVII	285947	286242	ARS714
chrVII	352694	352916	ARS716
chrVII	388657	388891	ARS717
chrVII	421089	421338	ARS718
chrVII	484929	485157	ARS719
chrVII	508728	508977	ARS720
chrVII	568489	568737	ARS721
chrVII	574621	574915	ARS722
chrVII	607175	607618	ARS724.5
chrVII	653610	654090	ARS726
chrVII	659808	660053	ARS727
chrVII	715272	715555	ARS728
chrVII	777965	778214	ARS729
chrVII	834490	834734	ARS731
chrVII	888348	888597	ARS731.5
chrVII	916673	917168	ARS732
chrVII	977727	977976	ARS733
chrVII	999446	999692	ARS734
chrVII	1002179	1002568	ARS735
chrVII	1063250	1063711	ARS735.5
chrVII	1082955	1084332	ARS131a
chrVIII	5159	6169	ARS131n
chrVIII	7535	7783	ARS802
chrVIII	45591	46078	ARS804
chrVIII	64258	64493	ARS805
chrVIII	94764	95197	ARS805.5
chrVIII	111300	111773	ARS805.7
chrVIII	133356	133600	ARS807
chrVIII	140349	141274	ARS808
chrVIII	168540	168782	ARS809
chrVIII	213179	213861	ARS810
chrVIII	245718	245967	ARS813
chrVIII	296880	297473	ARS815
chrVIII	359467	359926	ARS816
chrVIII	392147	392390	ARS818
chrVIII	406011	406507	ARS818.5
chrVIII	447621	447855	ARS820
chrVIII	474313	474797	ARS821
chrVIII	501755	501996	ARS822
chrVIII	520020	520634	ARS823
chrVIII	535407	535840	ARS823.5
chrVIII	556000	556331	ARS824
chrX	64	577	ARS1001
chrX	7444	7943	ARS1002
chrX	16123	16762	ARS1003
chrX	23661	24158	ARS1004
chrX	67468	67950	ARS1005
chrX	99366	99803	ARS1006
chrX	113232	113834	ARS1007
chrX	161737	162162	ARS1007.5
chrX	204028	204917	ARS1008
chrX	228551	229043	ARS1009
chrX	248904	249604	ARS1009.5
chrX	298775	299256	ARS1010
chrX	337280	337529	ARS1011
chrX	374879	375122	ARS1012
chrX	375705	376227	ARS1013
chrX	417194	417440	ARS1014
chrX	442555	442965	ARS1015
chrX	454583	455555	ARS1016
chrX	459336	459895	ARS1017
chrX	501901	502831	ARS1017.5
chrX	540545	540780	ARS1018
chrX	609303	610053	ARS1018.5
chrX	612845	613278	ARS1019
chrX	654374	654614	ARS1020
chrX	683633	684122	ARS1021
chrX	711895	712142	ARS1022
chrX	729982	730513	ARS1023
chrX	737033	737275	ARS1024
chrX	744407	745008	ARS1025
chrXI	42109	42562	ARS1102.5
chrXI	55670	55917	ARS1103
chrXI	98328	98567	ARS1104.5
chrXI	145432	145892	ARS1105.5
chrXI	152933	153172	ARS1106
chrXI	196041	196287	ARS1106.3
chrXI	199892	200895	ARS1106.5
chrXI	213438	213743	ARS1106.7
chrXI	257749	258198	ARS1107
chrXI	302511	302883	ARS1107.5
chrXI	329681	329930	ARS1109
chrXI	388969	389264	ARS1112
chrXI	417184	417417	ARS1113
chrXI	444923	445390	ARS1113.5
chrXI	448019	448254	ARS1114
chrXI	454815	459559	ARS1114.5
chrXI	517016	517265	ARS1116
chrXI	530433	530923	ARS1117
chrXI	581832	582070	ARS1118
chrXI	612240	612473	ARS1120
chrXI	642726	642973	ARS1123
chrXII	51861	52211	ARS1203
chrXII	76712	77164	ARS1205
chrXII	91418	91660	ARS1206
chrXII	93167	93660	ARS1206.5
chrXII	150915	151422	ARS1208
chrXII	156647	156884	ARS1209
chrXII	222409	222791	ARS1210
chrXII	231178	231421	ARS1211
chrXII	243526	243959	ARS1211.5
chrXII	289219	289468	ARS1212
chrXII	343576	344032	ARS1212.5
chrXII	373155	373399	ARS1213
chrXII	412667	412896	ARS1215
chrXII	450484	450725	ARS1216
chrXII	458825	459140	ARS1216.5
chrXII	512866	513115	ARS1217
chrXII	602938	603155	ARS1218
chrXII	622672	623123	ARS1219
chrXII	644937	645426	ARS1219.7
chrXII	659823	660072	ARS1220
chrXII	687249	687738	ARS1220.5
chrXII	730275	730832	ARS1222
chrXII	744942	745179	ARS1223
chrXII	794020	794269	ARS1226
chrXII	821907	822336	ARS1227
chrXII	888569	888810	ARS1227.5
chrXII	928054	928543	ARS1229
chrXII	947912	948362	ARS1231
chrXII	1007185	1007475	ARS1232
chrXII	1013794	1014022	ARS1233
chrXII	1023972	1024212	ARS1234
chrXII	1059490	1059923	ARS1235
chrXIII	31687	31935	ARS1303
chrXIII	39922	40355	ARS1304
chrXIII	49645	50141	ARS1304.5
chrXIII	73874	74373	ARS1304.7
chrXIII	94216	94463	ARS1305
chrXIII	137299	137548	ARS1307
chrXIII	158846	159279	ARS1307.5
chrXIII	183793	184037	ARS1308
chrXIII	263062	263296	ARS1309
chrXIII	286783	287068	ARS1310
chrXIII	370977	371222	ARS1312
chrXIII	432852	433348	ARS1315
chrXIII	468178	468469	ARS1316
chrXIII	503347	504088	ARS1319
chrXIII	535596	535844	ARS1320
chrXIII	554393	554751	ARS1322
chrXIII	611274	611489	ARS1323
chrXIII	634480	634715	ARS1324
chrXIII	649308	649552	ARS1325
chrXIII	688767	689222	ARS1326
chrXIII	758223	758471	ARS1327
chrXIII	772630	772879	ARS1328
chrXIII	805116	805338	ARS1329
chrXIII	815341	815567	ARS1330
chrXIII	865288	865683	ARS1331.5
chrXIII	878619	879115	ARS1331.7
chrXIII	897804	898040	ARS1332
chrXIV	28468	28700	ARS1405
chrXIV	61598	61895	ARS1406
chrXIV	89530	89804	ARS1407
chrXIV	126490	126983	ARS1410
chrXIV	169567	169805	ARS1411
chrXIV	196056	196292	ARS1412
chrXIV	250260	250507	ARS1413
chrXIV	279879	280112	ARS1414
chrXIV	321920	322213	ARS1415
chrXIV	352512	352999	ARS1311.7
chrXIV	412266	412496	ARS1417
chrXIV	449346	449591	ARS1419
chrXIV	498990	499235	ARS1420
chrXIV	545970	546205	ARS1421
chrXIV	561110	561388	ARS1422
chrXIV	609462	609710	ARS1424
chrXIV	635663	635904	ARS1426
chrXIV	691485	691730	ARS1427
chrXIV	713645	714139	ARS1428
chrXIV	738555	738987	ARS1428.5
chrXIV	764006	764505	ARS1429
chrXV	35668	35904	ARS1506.5
chrXV	72637	72873	ARS1507
chrXV	85196	85445	ARS1508
chrXV	113844	114085	ARS1509
chrXV	128923	130183	ARS1509.3
chrXV	154973	155463	ARS1509.5
chrXV	166975	167221	ARS1510
chrXV	227483	228119	ARS1510.5
chrXV	277529	277778	ARS1511
chrXV	308969	309462	ARS1512
chrXV	337279	337528	ARS1513
chrXV	436731	436965	ARS1513.5
chrXV	489644	490128	ARS1514
chrXV	497144	497603	ARS1515.5
chrXV	520541	521040	ARS1515.7
chrXV	566409	566643	ARS1516
chrXV	600885	600960	ARS1517
chrXV	656632	656876	ARS1519
chrXV	681112	681611	ARS1520
chrXV	729739	729969	ARS1521
chrXV	766617	766862	ARS1523
chrXV	783344	783563	ARS1524
chrXV	854738	855231	ARS1525
chrXV	874193	874437	ARS1526
chrXV	908295	908544	ARS1528
chrXV	981461	981697	ARS1529
chrXV	1053496	1053907	ARS1529.5
chrXVI	6778	8439	ARS1601
chrXVI	12290	13227	ARS1602
chrXVI	42976	43212	ARS1604
chrXVI	73038	73283	ARS1605
chrXVI	116505	116765	ARS1607
chrXVI	210468	211724	ARS1609
chrXVI	289484	289705	ARS1614
chrXVI	331679	332075	ARS1617
chrXVI	384541	384789	ARS1618
chrXVI	414037	416077	ARS1618.5
chrXVI	418137	418364	ARS1619
chrXVI	456562	456810	ARS1620.5
chrXVI	511623	511944	ARS1621
chrXVI	563827	564066	ARS1622
chrXVI	565051	565294	ARS1622.5
chrXVI	584042	584491	ARS1622.7
chrXVI	633873	634122	ARS1623
chrXVI	684388	684637	ARS1624
chrXVI	695437	695686	ARS1625
chrXVI	749098	749345	ARS1626
chrXVI	776925	777156	ARS1626.5
chrXVI	819159	819399	ARS1627
chrXVI	842652	842900	ARS1628
chrXVI	880860	881108	ARS1630
chrXVI	932982	933229	ARS1631
